# Supplementary material for: Exploring the Phytobeneficial and Biocontrol Capacities of Endophytic Bacteria Isolated from Hybrid Vanilla Pods
Source: Microorganisms. 2023 Jul 5;11(7):1754. doi: 10.3390/microorganisms11071754 (PMC10385615; doi:10.3390/microorganisms11071754)
Supplement: Supplementary file 1 [file microorganisms-11-01754-s001.zip]

Archive with 1 entries (1 files):
- microorganisms-2419312-supplementary.pdf
